# Supplementary material for: Machine learning regression algorithms to predict short-term efficacy after anti-VEGF treatment in diabetic macular edema based on real-world data
Source: Sci Rep. 2023 Oct 31;13:18746. doi: 10.1038/s41598-023-46021-2 (PMC10618454; doi:10.1038/s41598-023-46021-2)
Supplement: Supplementary file 1 — Supplementary Information 1. [file 41598_2023_46021_MOESM1_ESM.xlsx]

## Sheet: Sheet1
The coef of BCVA, CST, CAT, and CV in linear regression model, ridge regression, Lasso regression and SGD
BCVA	sex	ranibizumab	conbercept	aflibercept	age	Follow-up time	BCVA	IOP	CST	CV	CAT	Center	IS	IT	II	IN	OS	OT	OI	ON	average (GC)	temporal superior (GC)	superior (GC)	nasal superior (GC)	nasal inferior (GC)	inferior (GC)	temporal inferior (GC)	minimum (GC)
Linear Regression	0.000888938	-0.00254936	0.00739793	-0.00484857	-0.0213679	0.00743598	1.00495	-0.0242251	-0.335588	0.107949	0.765397	0.61868	-0.390731	0.010445	-0.109446	-0.285583	-0.167203	-0.385567	-0.147376	-0.16264	0.198803	-0.0141116	0.0229751	-0.0561001	-0.051686	-0.0620804	-0.0536322	0.00581224
Ridge Regression	-0.00260463	0.221969	0.232443	0.215797	-0.0169104	0.0129846	0.946698	-0.00581942	-0.0520474	0.0971608	0.456894	0.286414	-0.243029	-0.0320577	-0.102188	-0.218037	-0.138001	-0.248725	-0.00586773	-0.122634	0.0475873	0.00132165	0.0249312	-0.00659309	-0.0361915	-0.0138931	-0.015438	0.0053044
Lasso Regression	-0.00895678	0	0.00525096	0	0	0	0.892708	0	0	0.00314102	0	0	0	0	0	0	-0.0419838	-0.0467912	0	-0.00344339	0	0	-0.00204853	0	0	0	0	0
SGD	-0.0116345	0.00556474	0.0105963	-0.00282483	0.00549164	0.000305431	0.0381671	0.0130763	0.00148074	0.00928391	-0.00326555	-0.000323103	-0.00511098	-0.00521408	0.00151204	-0.0039766	-0.00542081	-0.0047452	0.00537668	-0.00303947	-0.00227983	-2.45728e-05	-0.00635813	-0.00496898	-0.00213054	0.00143367	0.00793268	0.0040776
CST	sex	ranibizumab	conbercept	aflibercept	age	Follow-up time	BCVA	IOP	CST	CV	CAT	Center	IS	IT	II	IN	OS	OT	OI	ON	average (GC)	temporal superior (GC)	superior (GC)	nasal superior (GC)	nasal inferior (GC)	inferior (GC)	temporal inferior (GC)	minimum (GC)
Linear Regression	-0.0631544	-0.00802021	0.0545246	-0.0465044	-0.00508798	-0.112029	0.0425355	0.131935	0.489314	-0.250371	-0.0585313	0.275141	0.202873	-0.14108	0.16042	-0.135383	0.169113	0.0595194	-0.219973	-0.195498	0.00704961	0.0696902	0.0946472	0.0317077	0.00978674	0.00268098	0.0108208	0.00888811
Ridge Regression	-0.061239	0.240017	0.30382	0.206141	0.00258585	-0.106425	0.0373572	0.144881	0.444248	-0.235338	-0.0734232	0.280912	0.190869	-0.109247	0.13984	-0.0725247	0.165463	0.0500377	-0.18079	-0.201498	0.00188381	0.073724	0.0938342	0.0223876	-0.00168984	0.0171866	0.011253	0.0146586
Lasso Regression	-0.0391958	0	0.0650304	-0.000678977	0	-0.0706307	0	0.0352888	0.419912	-0.188389	0	0.189325	0.0858784	0	0	0	0	0	0	-0.0958004	0	0.0695963	0.0328123	0	0	0	0	0
SGD	-0.00365779	0.0115732	0.0584371	0.0299111	0.0448842	0.0075302	0.00380228	0.0318209	0.0561057	0.0275169	0.032007	0.0547893	0.0560579	0.0389266	0.0511243	0.0423535	0.0430473	0.0456086	0.0437416	0.0323418	0.0254612	0.036657	0.0390764	0.0134696	0.012551	0.0239869	0.0314635	0.00829228
CAT	sex	ranibizumab	conbercept	aflibercept	age	Follow-up time	BCVA	IOP	CST	CV	CAT	Center	IS	IT	II	IN	OS	OT	OI	ON	average (GC)	temporal superior (GC)	superior (GC)	nasal superior (GC)	nasal inferior (GC)	inferior (GC)	temporal inferior (GC)	minimum (GC)
Linear Regression	-0.00350763	-0.0179482	0.0191076	-0.00115947	0.00299076	-0.0190887	0.0470635	0.0441081	0.0485879	-0.0604234	0.0522723	-0.00365625	-0.0407452	0.00558239	-0.0636019	-0.0222888	0.287985	0.213124	0.148069	0.15793	0.121861	0.164699	-0.0737351	-0.131576	-0.00500664	-0.0402958	-0.0464169	0.0346243
Ridge Regression	-0.00323444	0.221769	0.260109	0.237876	0.0099563	-0.00755323	0.0401202	0.0581419	0.0323583	-0.0420291	0.0465188	-0.0101456	0.0149054	-0.00858455	-0.0461367	-0.00256502	0.25559	0.212965	0.147637	0.140393	0.0430106	0.158039	-0.0568732	-0.0956869	0.0107173	-0.0182235	-0.0252744	0.0349085
Lasso Regression	-0.00204481	-0.00569636	0.0295916	0	0	0	0.00596923	0	0	0	0.197846	0	0	0	0	0	0.177675	0.126566	0.0388488	0.0566324	0	0.0721711	0	-0.00134851	0	0	0	0
SGD	0.0166506	0.0247574	0.0830714	0.027725	0.0515735	0.0276496	0.00429092	0.0463822	0.0334462	0.0481844	0.0482325	0.0345834	0.0599204	0.0384155	0.0513685	0.0478548	0.0694897	0.067289	0.0695277	0.0625898	0.048595	0.0421753	0.0502524	0.036059	0.0416561	0.0510163	0.0485387	0.0224224
CV	sex	ranibizumab	conbercept	aflibercept	age	Follow-up time	BCVA	IOP	CST	CV	CAT	Center	IS	IT	II	IN	OS	OT	OI	ON	average (GC)	temporal superior (GC)	superior (GC)	nasal superior (GC)	nasal inferior (GC)	inferior (GC)	temporal inferior (GC)	minimum (GC)
Linear Regression	-7.09969e-05	-0.0157192	0.0240283	-0.00830906	-0.00603974	0.0403943	-0.00278499	-0.017878	0.0144418	0.259602	0.294583	0.259364	-0.287353	-0.0415543	-0.0968794	-0.216844	0.113841	0.0072119	-0.0123823	-0.104463	-0.0121416	-0.0406734	0.0783411	-0.0256453	-0.00459601	-0.0283179	0.146695	-0.0662224
Ridge Regression	-0.000712057	0.206623	0.248095	0.214092	-0.000701785	0.0394838	-0.00706015	-0.00432985	0.0976952	0.248726	0.188363	0.119158	-0.188004	-0.0531186	-0.0827664	-0.161416	0.0939399	0.0415399	0.0402439	-0.0944736	-0.0157548	-0.0334653	0.0665469	-0.0193737	-5.22056e-05	-0.0128608	0.139276	-0.0673199
Lasso Regression	-0.00432294	-0.0120675	0.0315906	0	0	0	0	0	0	0.196591	0.0815584	0	0	0	0	0	0	0	0	-0.00673673	0	0	0	0	0	0	0.0701571	-0.0448871
SGD	0.00917855	0.00717484	0.0569113	0.0145222	0.0337315	0.0160907	0.00342926	0.0206469	0.0204918	0.0370917	0.0240663	0.0197816	0.0277225	0.0174651	0.0269158	0.0210792	0.0323708	0.0324555	0.039308	0.026891	0.0250274	0.0239075	0.0223677	0.0178678	0.0187	0.0280272	0.0294262	0.00270935
