# Supplementary material for: Machine learning regression algorithms to predict short-term efficacy after anti-VEGF treatment in diabetic macular edema based on real-world data
Source: Sci Rep. 2023 Oct 31;13:18746. doi: 10.1038/s41598-023-46021-2 (PMC10618454; doi:10.1038/s41598-023-46021-2)
Supplement: Supplementary file 2 — Supplementary Information 2. [file 41598_2023_46021_MOESM2_ESM.xlsx]

## Sheet: 抗VEGF
Gender	Age	Eye	Drug of anti-VEGF	Time of First visit	BCVA of First visit	IOP of First visit	central subfield thickness(CST)	cube volume(CV)	cube average thickness(CAT)	Z.Center	Z.InnerSuperior	Z.InnerTemp	Z.InnerInferior	Z.InnerNas	Z.OuterSuperior	Z.OuterTemp	Z.OuterInferior	Z.OuterNas	GC Ave.	GC TempSup.	GC Sup.	GC NasSup.	GC NasInf.	GC Inf.	GC TempInf.	GC Min.	Time of second visit	BCVA of second visit	IOP of second visit	central subfield thickness(CST)	cube volume(CV)	cube average thickness(CAT)	follow up time
Male	62	OD	Aflibercept	2022-01-04	0.221849	15	611.283	17.0424	471.552	588.155	670.031	452.578	542.518	510.146	588.762	407.772	459.247	451.983	99.9517	97.8663	107.774	100.561	98.9236	97.2408	98.3655	29.1268	2022-01-07	0.09691	15	294.293	14.6413	405.116	3
Male	62	OS	Aflibercept	2022-01-04	0.920819	15	644.57	19.4609	538.471	687.195	617.248	671.809	669.309	586.536	522.069	529.538	565.689	512.709	102.439	107.753	99.9983	109.407	95.3204	96.4124	104.111	12.8612	2022-01-07	0.522879	12	431.227	15.8915	439.707	3
Male	45	OD	Conbercept	2021-07-18	0.69897	18	362	13.9	385	362	479	437	373	425	416	369	377	373	103.333	175	99	120	65	60	101	38.0622	2021-08-19	0.920819	15	357	13.9	385	32
Male	45	OS	Conbercept	2021-07-18	1.09691	19	334	14.6	405	334	373	441	441	549	450	356	392	454	123.667	93	102	221	121	127	78	54.9338	2021-08-19	1.39794	17	306	14.3	397	32
Male	35	OD	Conbercept	2022-02-18	2.3	17	413.826	14.9572	413.856	406.971	457.365	381.732	422.417	449.355	424.456	407.635	412.387	476.345	90.2003	93.7451	83.1924	100.93	79.0941	85.0817	96.7966	6.4306	2022-03-08	0.39794	18	359.161	13.8118	382.164	18
Female	72	OD	Conbercept	2021-06-01	0.823909	11	363.064	11.8365	328.791	362.43	413.245	325.599	320.02	376.254	350.358	360.543	280.141	311.365	87.0027	93.7297	93.4369	86.658	80.4629	71.8176	94.129	39.3319	2021-06-04	0.920819	11	325.964	24.795	306.111	3
Female	72	OS	Conbercept	2021-06-01	0.30103	11	304.066	10.8879	302.44	360.365	354.077	327.809	313.48	346.368	295.635	334.847	268.597	296.066	78.071	81.8804	76.5824	80.811	69.1606	72.1251	86.3443	12.1022	2021-06-04	0.69897	11	399.768	23.3355	288.092	3
Male	56	OD	Conbercept	2020-10-17	1	21	244	13.7	379	244	300	373	345	261	310	465	397	426	58.8333	34	79	78	40	67	55	19.4939	2020-11-16	0.920819	19	169	13	360	30
Male	56	OS	Conbercept	2020-10-17	1	19	163	14.9	414	163	358	250	361	338	545	326	437	410	85.6667	30	59	123	138	114	50	17.3288	2020-11-16	0.920819	18	160	14.2	396	30
Male	56	OD	Conbercept	2021-01-29	0.920819	15	207	14.7	408	207	317	321	395	272	373	524	392	450	111.833	57	132	129	72	122	159	36.5847	2021-04-05	1	14	186	15.4	427	66
Male	57	OS	Conbercept	2021-01-29	1	15	162	14.5	402	162	356	253	366	360	520	330	425	429	83.5	42	100	109	109	114	27	2.27416	2021-04-05	1	14	160	15	416	66
Male	57	OD	Conbercept	2021-04-23	1	19	259	16.7	464	259	300	554	391	457	401	613	435	552	95.5	42	100	176	115	75	65	20.669	2021-06-30	1	15	214	15.8	438	68
Male	57	OS	Conbercept	2021-04-23	1	21	166	15.1	419	166	360	266	355	369	539	339	440	447	83	31	75	123	121	96	52	8.21825	2021-06-30	1	16	181	14.5	402	68
Male	57	OD	Conbercept	2021-07-28	0.920819	15	399	18.2	507	399	449	603	486	537	438	591	492	624	200.667	171	159	275	231	180	188	131.124	2021-08-01	0.920819	13	261	15.4	428	4
Male	57	OS	Conbercept	2021-07-28	1	16	197	15.8	439	197	398	260	356	384	548	329	380	485	112.167	42	129	207	139	94	62	16.7946	2021-08-01	1	15	214.047	13.404	95.5819	4
Female	67	OD	Aflibercept	2021-12-06	0.522879	13	225	9.4	262	225	286	290	273	299	250	255	252	282	71.6667	20.9304	76	78	81	77	37	81	2021-12-08	0.39794	13	191	9.3	257	2
Female	67	OS	Aflibercept	2021-12-06	0.920819	14	209	9.1	253	209	298	260	274	274	272	263	248	239	35.5	22.0531	36	30	40	39	38	30	2021-12-08	0.920819	13	201	9	249	2
Male	68	OD	Conbercept	2021-03-19	0.522879	16	455.12	17.3124	480.901	453.258	517.759	471.445	534.889	444.623	547.901	433.185	521.685	417.58	76.6885	97.3729	83.6133	54.3631	79.3451	70.8282	74.7231	12.3005	2021-04-18	0.522879	15	257.171	14.7705	410.292	30
Male	68	OS	Conbercept	2021-03-19	0.30103	19	335.19	14.2738	396.495	342.948	405.829	375.346	387.258	403.079	400.355	341.787	400.1	404.436	93.1442	93.1066	85.3321	90.4104	97.4367	93.3548	97.7015	12.3005	2021-04-18	0.221849	15	254.145	14.0976	391.6	30
Male	68	OD	Conbercept	2021-05-19	0.30103	14	282.912	14.5213	403.368	338.462	423.97	394.086	447.087	400.764	417.422	384.972	415.674	426.858	77.371	99.534	65.2975	85.5593	70.8024	56.2169	80.1255	12.3005	2021-05-22	0.221849	14	260.196	14.3227	397.852	3
Male	68	OS	Conbercept	2021-05-19	0.154902	15	314.656	14.3666	399.073	381.608	419.012	379.456	463.879	420.007	396.238	376.115	392.337	402.194	92.6277	96.1738	87.3189	92.1276	97.198	91.1447	90.4377	48.4085	2021-05-22	0.221849	16	347.49	14.5222	403.396	3
Male	68	OD	Conbercept	2021-09-13	0.69897	14	738.183	18.5642	513.659	731.872	601.285	679.388	694.852	578.276	483.649	500.861	580.503	453.197	78.8584	100.776	98.2983	89.1003	43.8543	54.5795	85.3172	9.2273	2021-09-17	0.69897	14	590.1	17.5467	485.507	4
Male	68	OS	Conbercept	2021-09-13	0.69897	15	644.57	18.6324	515.548	642.707	645.712	561.442	619.12	535.065	589.97	451.516	497.406	478.292	101.424	108.034	93.6924	100.306	94.734	99.3606	110.438	39.34	2021-09-17	0.60206	13	538.655	18.5409	513.016	4
Male	68	OD	Conbercept	2022-01-07	0.823909	17	647.597	17.8098	492.787	654.09	591.162	597.56	625.428	592.309	494.76	459.917	522.328	500.381	105.478	106.387	101.017	103.786	106.185	102.204	111.766	12.4829	2022-01-11	0.69897	15	407.562	16.0051	510.114	4
Male	68	OS	Conbercept	2022-01-07	0.920819	17	652.892	18.8095	520.448	699.755	670.701	624.862	634.377	559.323	594.3	461.905	499.479	440.444	102.638	98.9298	98.3481	102.553	99.6427	106.477	109.819	42.3661	2022-01-11	0.823909	16	408.402	16.607	285.409	4
Female	63	OD	Conbercept	2022-04-21	1.09691	15	354.06	14.9238	412.933	361.99	454.708	423.427	411.229	396.894	459.342	426.965	406.913	348.825	102.725	112.718	113.865	105.63	87.7025	94.5227	102.378	0	2022-05-26	0.69897	16	248.144	13.7737	381.11	35
Female	63	OD	Conbercept	2022-05-26	0.69897	16	248.144	13.7737	381.11	296.996	444.468	413.675	366.01	381.171	397.923	449.322	389.796	333.716	96.1519	105.156	95.2834	94.7549	93.6528	87.1266	98.9255	2.2697	2022-06-23	0.69897	14	251.171	13.5067	373.722	28
Female	63	OD	Ranibizumab	2021-05-30	0.522879	17	356	12.7	354	356	425	378	462	341	402	329	394	329	75	28.5445	83	54	45	43	98	127	2021-07-07	0.30103	17	174.185	10.9371	303.807	38
Female	63	OS	Ranibizumab	2021-05-30	0.522879	17	396	13.1	363	396	404	399	317	516	389	310	280	438	85.3333	30.4383	106	153	95	62	47	49	2021-07-07	0.221849	19	227.78	11.1823	310.62	38
Female	56	OS	Conbercept	2021-04-14	0.522879	20	499.214	16.1152	447.645	550.689	604.508	667.594	396.658	432.993	476.396	599.048	289.017	345.877	92.5599	103.881	91.653	90.0973	89.3453	86.2791	91.8894	32.1464	2021-04-16	0.920819	20	679.605	15.4164	428.232	2
Female	71	OD	Conbercept	2020-10-19	0.522879	18	382	14	390	382	528	480	312	361	480	425	273	348	71.3333	19.9653	117	96	35	29	29	122	2020-10-24	0.823909	18	418	12.9	360	5
Female	71	OS	Conbercept	2020-10-19	0.522879	18	727	18.1	503	727	650	519	596	613	586	403	458	501	10	0.00758842	-1	17	28	18	-1	-1	2020-10-24	1	18	618	15.6	434	5
Male	53	OD	Aflibercept	2021-05-26	0.30103	13	490.137	11.6044	322.344	456.112	371.897	359.963	361.115	385.126	301.618	310.951	312.465	331.64	70.453	53.391	81.855	79.2003	60.2506	61.1109	87.3548	3.2147	2021-05-26	0.30103	17	490.137	11.6044	322.344	0
Male	53	OS	Aflibercept	2021-05-26	1	16	337.347	12.2615	340.597	386.141	442.462	361.778	357.479	469.586	354.862	322.065	301.038	362.143	91.5081	95.9267	105.574	99.1654	90.9032	71.388	84.9108	30.2554	2021-05-26	0.920819	15	337.347	12.2615	340.597	0
Male	53	OD	Aflibercept	2021-09-02	0.09691	20	257.223	10.9014	301.634	307.861	295.295	307.655	373.254	405.173	254.98	284.942	307.88	334.925	71.4245	41.6099	45.4397	85.0312	86.9052	79.073	87.004	15.1307	2021-09-04	0.09691	20	323.798	11.016	304.806	2
Male	53	OS	Aflibercept	2021-09-02	1	16	329.851	12.1718	336.787	393.128	461.862	388.842	362.884	471.767	343.894	313.661	292.894	356.687	90.773	94.3029	108.871	86.614	101.237	70.1489	82.9457	39.3399	2021-09-04	0.920819	16	320.772	11.8545	328.008	2
Male	53	OD	Aflibercept	2021-10-11	0.221849	18	275.38	10.9676	303.467	317.477	297.602	316.041	373.418	402.623	252.661	294.187	305.082	340.652	70.0778	44.8326	42.1614	84.7127	84.352	76.7063	83.5896	12.1045	2021-10-13	0.09691	16	272.354	10.8965	301.5	2
Male	53	OS	Aflibercept	2021-10-11	1	17	432.74	12.8039	354.276	469.131	489.644	441.03	378.127	518.022	347.295	333.882	298.627	374.058	89.4459	94.5524	105.131	85.0256	93.8418	74.1183	84.0849	42.3661	2021-10-13	1	13	422.905	12.4274	343.86	2
Male	53	OD	Aflibercept	2021-12-01	0.30103	15	326.824	11.1325	308.028	350.812	309.808	315.239	391.432	427.808	255.438	294.826	312.121	333.925	70.5172	39.2033	48.5055	82.8259	86.2266	78.9687	84.8546	12.1044	2022-01-15	0.30103	16	344.981	11.0371	305.388	45
Male	53	OS	Aflibercept	2021-12-01	1	14	470.567	12.8641	355.943	492.8	497.571	464.31	378.075	526.461	356.011	325.208	299.34	373.601	90.9801	93.2533	112.649	89.021	95.4639	73.5742	82.7563	42.3661	2022-01-15	1	17	318.502	12.2531	339.034	45
Male	53	OD	Aflibercept	2022-03-31	0.30103	18	678.694	11.9747	485.203	377.179	230.773	365.641	555.213	323.265	322.5	269.091	322.333	417.911	61.5856	69.5378	57.8335	62.2579	83.0824	141.851	70.8119	46.7317	2022-04-02	0.221849	17	378.269	11.114	307.516	2
Male	53	OS	Aflibercept	2022-03-31	1	18	513.88	14.6957	426.865	309.284	363.647	535.582	384.374	543.495	496.556	334.975	335.992	240.024	44.0072	88.421	131.73	70.4819	159.798	3.5878	67.6424	-8.55072	2022-04-02	1	15	305.641	11.8637	328.262	2
Male	67	OD	Conbercept	2020-08-11	0.69897	15	236	15.2	422	236	403	426	394	444	455	468	403	478	83	37.9361	112	114	65	72	56	79	2020-08-16	0.920819	15	281	15.2	422	5
Male	67	OS	Conbercept	2020-08-11	0.823909	15	161	14.5	404	161	307	401	358	385	366	451	336	505	110.833	54.0028	154	129	110	58	90	124	2020-08-16	0.853872	15	86	14	388	5
Male	55	OD	Conbercept	2021-06-09	1	16	322.081	14.8017	340.511	423.421	450.084	663.732	407.672	514.002	355.865	255.785	328.078	735.986	73.4611	72.5042	121.448	84.2428	136.825	83.5037	75.8163	57.7915	2021-06-11	0.522879	14	336	12.7	354	2
Male	55	OS	Conbercept	2021-06-09	0.69897	14	623	14	389	623	580	523	552	480	403	364	364	346	17.8333	0.00234961	8	-1	25	32	23	20	2021-06-11	0.920819	14	653	13.8	383	2
Female	57	OD	Conbercept	2020-05-22	1.52288	16	428.067	14.9222	432.845	502.304	733.389	979.324	517.749	723.409	443.123	761.112	325.702	562.416	162.363	37.6352	147.318	86.9159	196.668	61.263	64.2771	86.1696	2020-06-17	1.22185	13	445	13.8	382	26
Female	57	OS	Conbercept	2020-05-22	1.52288	17	345	11.8	329	345	367	345	377	401	349	321	317	327	48	21.3647	38	52	58	48	51	41	2020-06-17	0.522879	13	321	11.8	328	26
Male	60	OS	Aflibercept	2021-06-05	0.522879	13	387.467	12.1604	337.789	395.067	390.236	423.443	352.99	364.975	343.29	399.695	291.583	324.645	78.9796	74.0776	74.4346	83.2299	75.6441	86.4448	80.6313	9.2254	2021-06-30	0.221849	13	332.215	14.1154	306.745	25
Female	71	OD	Conbercept	2022-05-12	1.22185	8	450.897	14.6759	406.073	502.123	495.823	544.654	482.065	478.228	381.393	460.477	389.543	395.55	87.4203	81.6488	77.9364	91.4934	89.6068	94.9928	88.4803	33.2876	2022-06-15	0.522879	12	384.321	14.395	398.3	34
Male	70	OD	Conbercept	2022-04-25	0.60206	17	643.814	14.6747	406.039	699.234	555.743	736.45	604.723	603.508	306.652	503.32	375.293	373.612	81.9364	71.795	85.6667	87.4674	91.9219	78.0717	76.7057	36.6921	2022-05-26	0.60206	15	453.923	12.6098	348.907	31
Male	67	OD	Conbercept	2022-06-30	0.30103	13	381.295	13.6103	376.589	435.079	360.348	593.648	464.94	338.558	309.804	531.747	359.837	314.975	78.0703	82.975	67.3658	73.2083	75.2462	78.3569	89.1432	27.2353	2022-07-08	0.30103	11	251.949	12.5359	346.86	8
Male	66	OD	Conbercept	2020-09-03	0.69897	15	214	11.7	324	214	333	326	304	308	263	375	355	347	94.5	74.4162	88	119	94	96	92	78	2020-09-17	0.69897	15	227	12.4	345	14
Male	66	OS	Conbercept	2020-09-03	0.522879	14	240	12	334	240	330	310	322	353	339	304	322	421	100	80.0653	106	139	96	88	87	84	2020-09-17	0.30103	12	187	12.4	343	14
Male	66	OS	Conbercept	2020-10-23	0.30103	13	233	12.8	357	233	332	315	323	428	376	307	329	482	72.6667	26.3094	64	175	88	36	36	37	2020-12-10	0.30103	14	210	11.6	323	48
Male	66	OS	Conbercept	2020-12-10	0.30103	14	210	11.6	323	210	327	303	323	337	345	299	315	383	99	76.5995	94	132	114	82	87	85	2021-01-23	0.60206	14	210	11.7	326	44
Male	67	OD	Conbercept	2021-04-08	1	15	264	11.1	310	264	361	292	349	309	250	318	364	316	53.6667	23.142	63	40	29	37	87	66	2021-04-22	0.69897	17	240	10.6	295	14
Male	67	OD	Conbercept	2021-06-17	0.920819	12	289.307	6.72939	322.674	316.703	352.788	326.784	366.42	332.896	342.806	247.925	391.157	352.891	73.5349	64.2259	61.1196	79.9999	47.9564	76.6801	87.427	27.8228	2021-06-26	0.60206	11	275.324	11.2037	311.214	9
Male	33	OD	Conbercept	2020-11-11	1	16	707.281	42.9433	530.165	711.652	674.996	730.973	675.415	600.768	464.706	581.75	540.353	635.828	54.5347	61.0944	58.9945	48.9184	45.6458	52.1477	60.803	9.2254	2020-11-30	0.39794	18	239.017	15.0121	417.003	19
Male	33	OD	Conbercept	2020-11-11	0.60206	17	670.38	33.9675	419.352	665.616	596.992	505.371	640.596	559.395	443.677	407.861	387.412	480.184	77.3738	85.2595	83.7799	61.0918	67.2498	90.7238	80.1917	18.4508	2020-11-30	0.221849	17	246.011	13.1412	365.033	19
Male	33	OD	Conbercept	2020-12-21	0.69897	18	552.16	17.1045	475.126	564.752	524.492	645.192	568.817	444.631	409.898	532.12	444.629	512.257	103.694	98.2818	103.899	101.949	105.352	105.901	107.242	30.2551	2021-01-25	0.823909	18	716.507	17.5197	486.659	35
Male	33	OS	Conbercept	2020-12-21	0.221849	18	263.978	13.5686	376.906	323.353	438.38	387.925	417.62	394.115	400.143	357.886	357.021	413.976	92.2874	91.9175	98.7495	98.1883	91.5384	95.0883	80.0716	39.1428	2021-01-25	0.69897	19	458.195	13.6676	379.657	35
Male	34	OD	Conbercept	2021-05-06	0.69897	19	435.497	17.3706	367.567	467.67	346.746	424.864	418.045	449.547	323.566	695.686	405.632	339.137	103.057	99.9813	88.2615	135.447	95.9691	-12.0992	88.8862	2.2748	2021-06-06	0.522879	14	400.884	15.3228	425.634	31
Male	34	OS	Conbercept	2021-05-06	0.30103	19	264.681	12.1157	310.294	582.332	369.077	255.643	404.863	464.622	362.544	530.358	324.241	372.902	87.8874	63.0465	78.0367	72.3258	65.7829	68.5819	98.2238	25.858	2021-06-06	0.221849	18	287.426	12.3293	342.481	31
Male	34	OD	Conbercept	2021-07-07	0.522879	16	552.917	15.1537	420.936	535.917	473.064	552.468	510.447	404.467	392.252	452.301	397.135	430.915	101.4	104.026	103.98	92.4418	102.062	105.925	101.409	21.1787	2021-08-30	0.823909	17	640.788	16.2509	449.652	54
Male	34	OS	Conbercept	2021-07-07	0.221849	15	287.426	12.2891	341.364	322.74	394.664	351.065	375.706	385.242	366.042	324.156	302.155	381.619	85.9297	86.6089	96.1769	96.1999	79.696	82.6215	75.6145	39.3319	2021-08-30	0.30103	14	562.864	12.9655	358.746	54
Male	34	OD	Conbercept	2021-08-30	0.823909	17	640.788	16.2509	449.652	633.762	525.749	624.681	561.45	485.359	405.552	487.807	425.2	441.509	101.707	101.935	107.028	89.8445	104.778	109.398	99.8222	0	2021-10-05	0.522879	19	507.501	14.7468	408.033	36
Male	34	OS	Conbercept	2021-08-30	0.30103	14	562.864	12.9655	358.746	521.325	433.1	413.777	389.772	437.163	359.409	343.501	324.862	391.949	89.3122	90.0028	93.8747	96.3933	82.1738	89.8394	84.6867	21.183	2021-10-05	0.30103	17	299.589	12.0043	332.151	36
Male	34	OD	Conbercept	2021-10-05	0.522879	19	507.501	14.7468	408.033	490.595	442.115	478.529	465.097	388.928	406.329	439.247	383.307	418.536	88.4094	104.808	70.4358	91.9397	85.4491	75.2994	96.2775	9.2273	2021-11-26	0.69897	18	664.24	16.0972	445.401	52
Male	34	OS	Conbercept	2021-10-05	0.30103	17	299.589	12.0043	332.151	317.429	387.955	350.023	361.296	364.566	354.596	322.531	291.958	369.81	83.3597	85.8243	93.213	94.0589	75.7167	79.4921	72.9257	39.3399	2021-11-26	0.30103	19	320.016	12.2137	337.946	52
Male	34	OD	Conbercept	2021-11-26	0.69897	18	664.24	16.0972	445.401	645.306	505.612	656.868	593.682	425.306	399.127	491.152	422.51	426.468	104.294	109.759	106.611	91.6106	104.058	109.418	105.767	30.2614	2022-01-28	2.3	18	434.263	16.5631	304.656	63
Male	34	OS	Conbercept	2021-11-26	0.30103	19	320.016	12.2137	337.946	328.507	398.411	362.759	363.033	367.088	354.544	327.998	297.162	375.157	86.3865	90.0496	95.3463	96.588	76.9398	82.3969	77.8669	40.853	2022-01-28	0.30103	18	302.875	11.803	326.583	63
Male	35	OD	Conbercept	2022-03-22	0.60206	19	308.667	13.6322	377.195	375.375	428.593	433.889	404.91	425.615	390.793	375.989	363.494	416.272	93.7049	90.9407	98.715	126.71	77.0126	82.1025	85.9183	21.183	2022-06-13	0.60206	16	438.792	12.8692	356.082	83
Male	35	OD	Conbercept	2022-03-22	0.30103	17	410.8	11.8127	326.849	406.096	426.715	389.963	349.803	381.697	339.592	308.406	284.383	351.16	84.9576	90.2149	96.7211	92.4688	75.5629	78.3573	77.3377	39.34	2022-06-13	0.221849	17	396.426	11.9198	329.814	83
Male	64	OD	Ranibizumab	2022-01-07	0.30103	16	390.374	11.0669	306.214	378.099	317.885	361.094	481.944	350.267	262.099	289.299	359.097	283.771	76.0657	72.0213	73.1382	73.2414	75.2873	78.2713	84.2295	33.2876	2022-01-20	0.221849	12	391.887	10.427	288.509	13
Male	64	OS	Ranibizumab	2022-01-07	2	17	883.636	20.273	560.942	869.615	550.539	735.377	907.624	712.21	364.976	472.98	675.046	627.351	72.9935	85.4069	74.6182	66.153	72.2944	76.82	63.7013	0	2022-01-20	2	16	307.911	11.9617	330.974	13
Male	64	OD	Ranibizumab	2022-02-09	0.39794	12	348.008	10.1481	280.792	341.087	305.464	321.463	424.719	346.12	251.777	257.139	319.544	283.681	72.7326	65.653	69.8102	74.5036	73.5323	76.844	76.3295	27.2353	2022-02-23	0.221849	14	337.416	10.0357	277.683	14
Male	64	OS	Ranibizumab	2022-02-09	1.69897	17	236.04	11.0866	306.759	296.382	325.39	336.822	329.695	360.658	268.731	274.821	313.416	355.071	60.3962	74.7349	68.0378	62.3391	67.9286	39.1265	47.3884	15.1308	2022-02-23	0.920819	17	190.648	9.9484	275.266	14
Male	64	OS	Ranibizumab	2022-04-02	1.39794	17	723.25	13.7104	379.359	671.117	449.874	442.494	546.355	597.197	281.797	269.461	375.892	503.312	58.2103	77.0787	72.3223	51.9118	53.6036	55.7488	40.7918	12.1044	2022-05-11	1.30103	16	257.223	9.7173	268.872	39
Male	73	OD	Ranibizumab	2021-04-02	0.920819	16	690	12.7	352	690	493	491	500	555	300	323	280	343	-1	0.00710906	-1	-1	-1	-1	-1	-1	2021-04-14	0.69897	18	301	11.2	311	12
Male	73	OD	Ranibizumab	2021-04-28	0.60206	18	324	11.2	311	324	342	380	361	392	293	313	271	325	80.3333	69.3395	81	86	94	85	66	70	2021-06-02	1.09691	17	378.342	10.4779	367.636	35
Male	53	OD	Conbercept	2020-06-26	2	18	498	12.9	358	498	529	456	506	434	417	347	367	366	63.3333	115	31	32	40	45	117	23.6644	2020-08-10	0.823909	18	320.938	13.9809	381.676	45
Male	53	OS	Conbercept	2020-06-26	1.69897	22	380	13.8	384	380	422	502	412	501	361	485	332	398	120.667	163	135	94	52	78	202	38.7417	2020-08-10	2	19	387.903	14.7161	424.825	45
Male	53	OD	Conbercept	2020-08-10	0.823909	18	392.519	12.7794	354.949	395.862	404.528	493.896	495.505	407.531	368.145	449.761	400.981	342.64	139.067	100.32	79.6576	120.82	67.5671	109.94	58.9487	0.898688	2021-01-17	0.920819	20	284.4	13.3175	369.931	160
Male	53	OS	Conbercept	2020-08-10	2	19	323.996	22.6713	384.164	437.926	482.135	563.745	475.46	439.61	431.523	459.28	397.503	441.493	111.6	80.1914	128.478	81.3255	188.156	76.2765	42.109	11.5462	2021-01-17	1.69897	20	226.915	11.8309	328.635	160
Female	72	OD	Conbercept	2021-06-01	2	18	363.064	11.8365	328.791	362.43	413.245	325.599	320.02	376.254	350.358	360.543	280.141	311.365	87.0027	93.7297	93.4369	86.658	80.4629	71.8176	94.129	39.3319	2021-07-13	1.52288	18	399.371	12.0173	333.813	42
Female	72	OS	Conbercept	2021-06-01	1.69897	17	304.066	10.8879	302.44	360.365	354.077	327.809	313.48	346.368	295.635	334.847	268.597	296.066	78.071	81.8804	76.5824	80.811	69.1606	72.1251	86.3443	12.1022	2021-07-13	0.69897	17	421.294	11.3428	315.077	42
Female	55	OD	Ranibizumab	2019-10-17	0.522879	15	210	9.7	268	210	262	284	307	288	246	284	245	292	84.5	65.0269	84	85	90	96	81	71	2019-11-12	1.39794	13	234	8.8	245	26
Female	55	OD	Ranibizumab	2019-11-26	1.69897	16	300	9.4	260	300	269	275	306	287	240	275	237	280	42.8333	17.3901	36	38	49	51	43	40	2019-12-12	1.69897	16	230	9.2	256	16
Female	56	OD	Ranibizumab	2019-12-30	1	17	219	9.1	253	219	261	262	274	266	235	276	244	276	58.1667	29.7252	61	54	65	62	53	54	2020-03-19	0.69897	19	208	9.2	257	80
Female	53	OS	Conbercept	2021-05-07	1.39794	19	581.201	28.3234	349.671	564.148	513.516	419.386	435.89	562.003	392.229	350.026	360.179	401.032	83.9577	81.284	74.833	79.2954	90.8854	88.3834	88.1473	21.5259	2021-05-27	0.522879	18	341.886	13.5327	375.908	20
Male	66	OD	Aflibercept	2021-09-27	1.09691	15	523.524	14.209	393.154	559.716	526.523	475.956	511.729	544.421	408.736	306.544	376.758	482.405	64.9066	66.1496	84.4933	75.6753	58.8975	56.1166	50.1427	3.0261	2021-10-09	1	12	257.223	12.3257	341.044	12
Male	66	OS	Aflibercept	2021-09-27	1.52288	14	438.792	19.869	549.762	538.687	642.118	550.695	623.227	628.671	567.688	535.405	539.252	593.064	76.3798	58.037	80.5188	85.3072	82.6487	76.3529	76.1784	18.1569	2021-10-09	1.39794	13	413.07	16.5332	457.464	12
Female	53	OD	Conbercept	2022-06-07	0.221849	12	195.662	11.4283	316.213	239.534	321.735	310.935	302.841	305.914	342.367	316.078	305.258	327.606	82.461	82.4429	81.4536	83.2564	82.26	78.2856	86.0378	40.2045	2022-07-12	0.30103	11	199.726	12.0127	332.384	35
Female	53	OS	Conbercept	2022-06-07	0.823909	13	322.285	14.7733	408.767	410.75	497.687	557.399	472.631	374.898	398.588	616.03	361.288	339.917	97.9168	147.186	114.134	88.953	85.17	81.7111	70.0124	21.183	2022-07-12	0.823909	11	324.317	14.8528	410.967	35
Female	63	OD	Conbercept	2020-12-14	1.09691	18	455.569	-18.2546	353.075	455.767	418.624	422.688	431.217	422.507	437.664	455.145	308.511	379.543	87.3954	76.1464	132.471	129.395	113.64	93.5232	56.666	103.669	2020-12-29	0.920819	24	582.416	15.1388	420.522	15
Female	64	OD	Conbercept	2021-01-21	0.920819	21	611.158	15.0511	418.085	555.949	487.951	463.252	437.943	527.584	436.633	514.443	329.772	420.166	86.4188	94.721	93.8683	101.168	88.0425	71.2663	67.8287	24.2042	2021-02-23	0.60206	18	599.651	14.7767	410.464	33
Female	66	OS	Ranibizumab	2022-03-30	0.79588	20	315.024	13.4474	411.384	326.85	614.854	662.772	446.14	438.473	586.528	759.664	326.119	543.953	91.8096	96.9939	96.5577	95.9002	85.4691	86.0408	89.6169	0	2022-04-13	0.522879	20	284.458	12.4534	344.579	14
Female	66	OS	Ranibizumab	2022-04-13	0.522879	20	284.458	12.4534	344.579	330.213	410.242	369.995	344.144	363.778	386.544	339.134	269.813	324.31	88.0219	92.8897	90.4373	89.8645	82.5295	83.0797	88.8693	31.7745	2022-05-14	0.30103	12	194.43	11.6029	321.046	31
Female	66	OS	Ranibizumab	2022-05-14	0.30103	12	194.43	11.6029	321.046	229.238	345.875	336.133	321.346	329.476	351.426	309.958	276.025	315.197	87.601	92.5568	88.4343	89.0017	83.4171	82.0159	89.2633	32.1529	2022-06-16	0.221849	17	197.456	11.1104	307.419	33
Male	38	OD	Conbercept	2021-06-06	1.69897	14	459.882	21.6248	600.69	536.861	701.662	665.053	536.973	563.641	799.931	646.543	532.322	510.597	54.6813	37.7656	26.7019	55.4461	78.1879	65.0636	61.2055	0	2021-07-08	1.09691	12	341.34	17.2291	478.586	32
Male	38	OS	Conbercept	2021-06-06	0.60206	16	602.082	16.5104	458.622	566.787	568.135	602.813	502.265	412.649	486.539	499.338	446.133	397.73	107.644	115.94	107.894	96.3657	99.6561	112.275	114.702	0	2021-07-08	0.39794	15	233.71	14.8947	413.741	32
Male	38	OD	Conbercept	2021-07-08	1.09691	12	341.34	17.2291	478.586	387.239	443.271	501.898	495.173	455.991	576.013	445.51	480.694	456.639	67.6971	68.1673	72.1069	54.6378	62.9943	65.1024	83.6376	0	2021-07-25	1	14	206.034	17.4983	484.167	17
Male	38	OS	Conbercept	2021-07-08	0.39794	15	233.71	14.8947	413.741	285.041	440.324	415.57	414.932	391.236	460.265	434.427	416.778	401.642	97.9278	105.594	86.6939	92.0164	98.7681	97.2204	104.907	18.4508	2021-07-25	0.39794	16	227.56	14.3557	397.212	17
Male	56	OD	Conbercept	2019-08-14	0.60206	16	309	16.7	463	309	310	475	336	449	408	549	404	559	135.833	36.7697	109	167	262	129	56	92	2019-09-30	0.69897	16	246	13.4	371	47
Male	56	OS	Conbercept	2019-08-14	0.823909	17	195	12.6	349	195	349	231	275	313	486	279	338	332	64.1667	6.00583	27	55	142	106	41	14	2019-09-30	1.09691	19	361	16.4	454	47
Male	57	OD	Conbercept	2020-05-11	1.69897	18	402	17.4	482	402	416	541	482	490	447	566	447	524	100.667	19.0751	46	146	170	67	78	97	2020-07-06	1.22185	17	260	15.5	431	56
Male	57	OS	Conbercept	2020-05-11	1.22185	15	199	15.2	423	199	381	267	362	369	538	338	492	426	89.6667	20.9786	31	77	147	117	103	63	2020-07-06	1.39794	17	145	13	360	56
Male	57	OD	Conbercept	2020-10-14	0.920819	14	249	15.6	432	249	352	396	373	340	384	569	405	444	133.167	33.2325	71	196	156	93	104	179	2020-11-16	0.920819	19	169	13	360	33
Male	57	OS	Conbercept	2020-10-14	0.920819	15	215	15.5	431	215	318	293	302	410	542	377	446	480	150.333	72.6843	106	223	177	169	128	99	2020-11-16	0.920819	18	160	14.2	396	33
Male	58	OD	Conbercept	2021-01-25	1	28	315	16.8	466	315	367	500	459	352	393	627	465	507	90.1667	1.14965	37	140	138	59	86	81	2021-04-05	1	14	186	15.4	427	70
Male	58	OS	Conbercept	2021-01-25	1	18	164	15.3	424	164	345	261	338	385	543	346	421	466	5	0.00672773	-1	-1	35	-1	-1	-1	2021-04-05	1	14	160	15	416	70
Male	58	OD	Conbercept	2021-04-21	1	16	259	16.7	464	259	300	554	391	457	401	613	435	552	95.5	20.669	42	100	176	115	75	65	2021-06-30	1	15	214	15.8	438	70
Male	58	OS	Conbercept	2021-04-21	1	15	166	15.1	419	166	360	266	355	369	539	339	440	447	83	8.21825	31	75	123	121	96	52	2021-06-30	1	16	181	14.5	402	70
Male	58	OD	Conbercept	2021-07-28	1	15	399	18.2	507	399	449	603	486	537	438	591	492	624	200.667	131.124	171	159	275	231	180	188	2021-08-01	1	13	261	15.4	428	4
Male	58	OS	Conbercept	2021-07-28	1	16	197	15.8	439	197	398	260	356	384	548	329	380	485	112.167	16.7946	42	129	207	139	94	62	2021-08-01	1	15	322.211	14.8154	383.955	4
Male	60	OD	Ranibizumab	2022-01-12	1.22185	20	959.29	19.0495	527.087	920.758	526.989	764.134	862.871	716.308	302.186	498.605	686.666	454.879	76.2194	81.1025	89.0675	80.9573	84.061	76.9456	48.031	0	2022-03-03	0.60206	21	475.106	11.328	313.437	50
Female	66	OD	Conbercept	2020-06-23	0.522879	14	206	9.9	274	206	274	294	284	298	263	273	269	304	80.5	71.8504	78	82	84	80	75	84	2020-07-29	0.522879	13	197	9.6	268	36
Female	66	OS	Conbercept	2020-06-23	1	15	259	10.4	290	259	343	305	331	330	321	302	273	287	85	59.1501	78	89	96	89	64	94	2020-07-29	0.920819	14	242	10.3	285	36
Female	66	OD	Conbercept	2020-07-29	0.522879	13	197	9.6	268	197	258	290	270	295	260	266	263	295	78.3333	68.4657	75	81	83	79	70	82	2020-09-08	0.522879	15	191	9.6	268	41
Female	66	OS	Conbercept	2020-07-29	0.920819	14	242	10.3	285	242	337	291	311	315	312	303	267	286	82.5	40.7501	85	89	94	87	50	90	2020-09-08	0.920819	15	192	9.6	266	41
Female	66	OD	Conbercept	2020-09-08	0.522879	15	191	9.6	268	191	259	289	271	292	257	265	261	294	79.6667	71.2379	76	81	83	80	75	83	2020-10-12	0.522879	17	218	9.7	269	34
Female	66	OS	Conbercept	2020-09-08	0.920819	15	192	9.6	266	192	280	263	282	275	293	278	261	265	82.1667	60.94	81	82	86	88	69	87	2020-10-12	0.920819	15	206	9.8	273	34
Female	66	OD	Conbercept	2020-10-27	0.69897	16	602	11.6	323	602	483	478	458	482	296	277	283	308	-1	1.79057	-1	-1	-1	-1	-1	-1	2020-12-04	0.522879	15	230	9.8	273	38
Female	66	OS	Conbercept	2020-10-27	0.920819	15	330	11.5	319	330	432	365	346	398	361	330	275	346	80	30.9159	86	94	101	77	37	85	2020-12-04	0.920819	16	203	9.4	262	38
Female	67	OD	Aflibercept	2021-07-24	0.60206	13	280	9.6	267	280	322	298	272	294	248	258	252	286	71.1667	25.8115	76	78	83	59	49	82	2021-09-15	0.522879	13	186	9.4	261	53
Female	67	OS	Aflibercept	2021-07-24	0.920819	15	341	9.7	270	341	373	322	306	324	286	261	247	242	51	24.6406	62	29	69	62	35	49	2021-09-15	0.920819	15	196	8.8	244	53
Female	67	OD	Aflibercept	2022-02-25	0.69897	14	553	10.7	297	553	447	436	409	449	263	256	256	290	7.33333	4.85112	18	-1	15	14	-1	-1	2022-04-26	0.30103	14	196	9.4	260	60
Female	67	OS	Aflibercept	2022-02-25	1	12	342	9.6	266	342	402	298	299	328	303	239	239	235	50.3333	24.2326	63	36	71	58	37	37	2022-04-26	1.09691	13	208	8.9	248	60
Female	50	OS	Conbercept	2022-05-12	0.522879	18	347.251	12.2421	338.732	394.501	392.51	345.799	361.472	401.894	331.065	319.943	331.662	350.138	80.1311	68.8063	79.0507	91.8955	81.5851	79.0247	79.9935	45.3923	2022-05-24	0.69897	18	341.199	11.9266	330	12
Male	51	OD	Aflibercept	2021-03-15	0.823909	15	490.467	16.4955	391.964	479.524	439.235	444.692	451.986	415.839	409.29	372.084	402.381	424.707	88.7361	86.9182	80.5795	87.3093	73.5959	62.9498	130.33	65.623	2021-04-01	0.30103	19	250.363	12.5016	347.267	17
Male	51	OD	Aflibercept	2022-02-12	1	17	826.139	20.6156	570.42	798.179	697.965	711.927	698.049	659.194	556.801	593.781	555.837	539.773	89.0554	63.8836	91.9892	100.983	114.266	108.648	59.1197	0	2022-02-24	0.60206	15	307.154	15.9799	442.154	12
Male	71	OD	Conbercept	2020-04-20	0.60206	21	287	10	277	287	340	313	361	344	292	276	283	280	101.667	68.7014	79	81	117	108	116	109	2020-05-20	0.60206	17	328	10.2	282	30
Male	71	OS	Conbercept	2020-04-20	0.522879	19	478	10.9	303	478	381	434	388	371	301	296	275	298	32.3333	2.54036	44	22	43	35	7	43	2020-05-20	0.30103	20	464	11.1	308	30
Male	71	OS	Conbercept	2020-05-20	0.30103	20	464	11.1	308	464	407	428	397	379	302	300	275	300	34.1667	32	28	39	42	24	40	19.031	2020-06-17	0.39794	14	275	10.4	289	28
Female	71	OS	Conbercept	2021-12-10	0.39794	11	251.171	11.0057	304.521	321.477	421.971	421.895	358.601	374.31	319.741	320.13	264.436	288.662	94.5665	99.1426	98.035	93.0085	88.516	91.5831	97.2369	13.6177	2022-01-22	0.221849	12	220.209	12.0402	298.552	43
Male	34	OD	Aflibercept	2021-03-27	0.39794	19	368	10.2	283	368	358	354	283	422	324	353	173	351	69	24.1484	80	88	61	112	-1	74	2021-04-22	0.522879	20	87	6.8	190	26
Male	34	OS	Aflibercept	2021-03-27	0.69897	25	263	11.1	308	263	338	325	305	431	460	319	311	438	109	27.7084	135	176	133	98	56	56	2021-04-22	0.522879	22	306	12.8	356	26
Male	66	OS	Ranibizumab	2022-06-13	0.69897	13	355.573	15.5319	429.759	432.008	634.512	439.811	358.397	421.702	611.296	410.487	284.832	344.969	79.8379	79.5504	83.2889	75.6709	72.7245	77.6084	90.3975	12.1046	2022-06-22	0.39794	11	492.961	13.1091	269.979	9
Female	64	OS	Ranibizumab	2022-02-15	1.69897	16	248.577	38.5129	283.832	297.885	367.992	338.766	361.596	377.378	327.738	284.358	310.084	347.886	70.5798	67.2057	76.2426	56.3898	37.0645	97.4673	4.0722	9.45983	2022-03-17	1.22185	15	173.247	10.4424	288.935	30
Female	64	OS	Ranibizumab	2022-03-17	1.22185	15	173.247	10.4424	288.935	233.236	327.112	303.565	328.59	326.357	291.83	263.393	282.328	320.706	74.261	66.3509	73.9895	79.1953	76.5825	76.8175	73.1067	39.34	2022-04-19	1.22185	17	216.172	11.6719	151.462	33
Male	52	OS	Conbercept	2022-03-17	0.39794	18	459.975	14.8165	409.964	467.764	518.235	498.175	433.056	412.661	417.949	443.295	415.758	364.636	94.9874	89.9449	100.167	96.3695	94.3652	92.864	96.8092	39.34	2022-04-14	0.30103	17	320.772	13.9127	384.957	28
Female	64	OD	Conbercept	2022-05-26	0.920819	18	248.144	13.7737	381.11	296.996	444.468	413.675	366.01	381.171	397.923	449.322	389.796	333.716	96.1519	105.156	95.2834	94.7549	93.6528	87.1266	98.9255	2.2697	2022-06-23	0.920819	16	251.171	13.5067	373.722	28
Female	64	OD	Conbercept	2022-06-23	0.920819	16	251.171	13.5067	373.722	279.101	416.014	388.215	370.986	373.513	388.44	414.478	390.949	330.817	93.4961	101.285	96.8593	97.2493	88.2235	82.5005	93.3966	0	2022-07-28	1.09691	17	284.458	13.3288	368.801	35
Male	60	OD	Conbercept	2018-04-04	0.221849	13	358	10.9	303	358	351	353	371	368	284	304	288	324	77.5	72	61	80	86	82	84	31.491	2018-04-13	0.221849	13	358	11	305	9
Male	60	OS	Conbercept	2018-04-04	0.221849	13	385	11.4	315	385	368	375	352	424	314	309	288	338	63.8333	101	94	76	39	29	44	22.4635	2018-04-13	1.09691	13	411	11.5	319	9
Male	60	OD	Conbercept	2018-04-13	0.221849	13	358	11	305	358	347	354	361	366	283	305	281	322	46.8333	21.4092	53	32	56	40	32	68	2018-04-18	0.09691	15	353	10.9	303	5
Male	60	OS	Conbercept	2018-04-13	1.09691	13	411	11.5	319	411	383	386	360	434	322	306	285	337	60.1667	7.95805	91	90	85	39	11	45	2018-04-18	0.823909	12	424	11.7	324	5
Male	60	OD	Ranibizumab	2018-06-15	0.09691	13	368	11	306	368	352	355	365	373	285	305	287	325	43.5	19.9573	40	34	56	50	32	49	2018-07-25	0.221849	14	346	11	305	40
Male	60	OS	Ranibizumab	2018-06-15	0.221849	14	366	11.3	315	366	371	358	352	408	321	299	286	330	66.5	22.7799	89	92	88	49	29	52	2018-07-25	0.09691	15	338	10.9	304	40
Female	51	OD	Ranibizumab	2022-03-14	0	18	187.621	10.2571	283.807	213.777	325.219	302.648	322.786	322.272	293.506	270.584	270.432	311.276	79.9269	75.6298	78.8139	82.6776	82.7473	80.0982	79.3904	24.2092	2022-03-24	0	17	189.891	10.213	282.587	10
Female	51	OS	Ranibizumab	2022-03-14	0.30103	19	233.77	11.785	326.084	277.751	345.489	405.197	417.123	333.723	295.873	316.888	382.322	317.827	86.4288	84.0143	82.8529	83.0022	81.4885	92.7171	95.0812	30.2615	2022-03-24	0.39794	17	187.621	10.8682	300.717	10
Female	51	OD	Ranibizumab	2022-04-21	0	17	187.621	10.3568	286.566	214.053	325.199	301.998	322.889	324.797	292.219	273.724	278.543	312.297	80.9134	76.6498	79.8893	82.6354	84.0299	81.8058	80.4228	17.4004	2022-06-02	-0.0791812	16	190.648	10.2204	282.793	42
Female	51	OS	Ranibizumab	2022-04-21	0.09691	16	187.621	10.5283	291.312	219.6	334.878	311.946	327.639	327.008	295.216	271.38	294.092	320.262	76.8398	78.9942	83.0767	84.8386	81.1999	72.2761	61.0756	19.67	2022-06-02	0	15	190.648	10.1459	280.73	42
Male	55	OS	Ranibizumab	2020-10-12	1.22185	16	607.259	34.8995	457.13	967.177	981.961	783.871	929.617	1173.14	858.628	801.948	874.16	957.913	139.665	49.79	177.982	124.884	71.7167	94.3369	163.673	84.7611	2020-11-16	1.52288	16	394	11	306	35
Male	55	OS	Ranibizumab	2020-11-16	1.52288	16	394	11	306	394	366	439	359	372	313	320	268	311	39.8333	0.0153407	95	45	14	-1	15	71	2021-01-13	1.22185	18	335.835	11.3703	315.842	58
Male	39	OS	Aflibercept	2022-05-11	0.522879	14	614.309	15.5839	431.197	604.709	499.411	531.011	528.441	524.935	442.309	401.129	404.172	422.962	122.204	137.105	115.558	122.662	107.744	111.833	134.841	51.4446	2022-05-18	0.39794	14	538.655	15.4266	426.846	7
Male	39	OS	Aflibercept	2022-06-08	0.39794	13	605.749	15.3206	423.912	597.344	496.938	521.708	526.72	529.64	424.039	399.08	397.695	414.281	108.751	130.693	89.4851	123.022	103.914	89.483	108.005	32.1635	2022-07-23	0.60206	17	647.597	15.7122	434.747	45
Male	39	OS	Aflibercept	2022-07-23	0.60206	17	647.597	15.7122	434.747	640.505	536.425	559.36	547.044	557.824	439.778	404.365	398.973	416.404	115.822	134.239	104.894	117.083	106.239	101.348	125.953	15.1307	2022-08-10	0.522879	13	490.237	14.9049	412.409	18
Male	53	OD	Conbercept	2022-06-07	0.60206	11	483.428	18.4315	509.987	506.515	577.647	569.546	512.948	541.36	533.942	540.937	517.28	506.947	105.042	114.689	100.139	105.471	101.927	100.115	105.988	28.7484	2022-06-10	0.920819	10	411.557	17.3949	481.307	3
Male	53	OS	Conbercept	2022-06-07	1.69897	13	381.295	15.9852	442.299	452.735	538.678	572.44	499.521	422.692	512.817	519.485	396.107	378.792	94.7347	94.013	99.294	93.429	94.6915	91.0865	96.0901	54.4707	2022-06-10	0.60206	12	373.73	16.1055	445.63	3
Male	53	OD	Conbercept	2022-07-11	1	11	323.798	17.4953	484.085	369.216	522.076	518.016	448.846	454.19	516.575	523.966	497.735	483.811	103.775	112.227	98.9132	105.014	101.729	97.352	105.194	45.3923	2022-07-29	1	10	257.705	16.3908	553.009	18
Male	53	OS	Conbercept	2022-07-11	0.30103	15	332.877	15.1639	419.576	393.927	502.561	531.303	463.408	394.087	474.809	484.751	379.836	370.743	95.363	95.9558	99.756	92.557	94.2941	91.6077	98.151	59.7666	2022-07-29	0.522879	12	455.086	13.0439	386.762	18
Male	57	OD	Conbercept	2020-04-03	1.22185	17	604	18	499	604	745	646	529	557	627	556	377	470	51.5	96	55	16	30	26	86	0.0259238	2020-05-03	1.22185	15	648	19.8	549	30
Male	57	OS	Conbercept	2020-04-03	2.6	54	252	11.5	320	252	345	303	346	340	344	300	318	320	75.3333	62	77	77	84	83	69	58.557	2020-05-03	1.81302	17	307	13.4	373	30
Male	57	OD	Conbercept	2020-05-03	1.22185	15	648	19.8	549	648	713	544	764	531	596	397	662	454	63	4.79101	51	19	-1	30	151	128	2020-05-31	1.09691	15	655	16.5	457	28
Male	57	OS	Conbercept	2020-05-03	1.40716	17	307	13.4	373	307	428	369	476	384	403	347	402	380	84.3333	53.6415	61	80	70	103	120	72	2020-05-31	0.301142	26	267	11.8	327	28
Male	57	OD	Conbercept	2020-05-31	1.09691	15	655	16.5	457	655	673	620	622	614	563	466	437	502	64.8333	25.1369	79	80	70	59	47	54	2020-06-21	1.09691	17	423	15.7	435	21
Male	57	OS	Conbercept	2020-05-31	0.0454946	26	267	11.8	327	267	388	329	400	341	351	319	345	335	88.1667	53.2294	66	77	85	110	97	94	2020-06-21	1.67154	18	255	11.7	325	21
Male	57	OD	Conbercept	2020-06-21	1.09691	17	423	15.7	435	423	555	506	558	503	493	396	438	424	74.8333	63	55	83	79	50	119	44.7262	2020-07-26	1.39794	16	423	14.9	413	35
Male	57	OD	Conbercept	2020-08-23	1.39794	16	341.324	40.4317	280.776	323.8	321.375	398.351	391.326	358.51	329.896	459.248	353.27	277.241	60.747	73.3547	70.1457	37.7782	48.7681	74.8052	64.1522	0	2020-09-27	1.22185	16	291.051	39.2594	272.635	35
Male	57	OS	Conbercept	2020-08-23	2.6	13	521.602	23.5401	333.143	443.115	63.8823	187.557	375.31	110.559	39.8192	1.0271	356.334	127.294	40.3208	63.0223	22.5897	37.0838	-30.4096	53.9836	44.5995	-13.1738	2020-09-27	1.66167	19	246.269	34.3596	238.608	35
Male	57	OD	Conbercept	2020-09-27	1.22185	16	291.051	39.2594	272.635	290.012	254.859	325.942	347.248	290.157	235.134	349.574	245.892	247.974	35.0113	34.6607	33.4176	33.1117	41.5907	25.3123	39.6933	0	2020-10-25	1.39794	14	425.041	18.9293	430.659	28
Male	57	OS	Conbercept	2020-09-27	0.772047	19	246.269	34.3596	238.608	239.037	230.61	220.342	232.925	249.09	226.504	227.462	291.369	304.082	30.4994	25.9659	23.0324	30.5278	39.8993	31.8129	30.5796	6.9578	2020-10-25	0.152313	16	282.791	14.8852	359.843	28
Male	58	OD	Ranibizumab	2021-04-15	1	14	673.455	16.4184	456.067	652.329	577.587	692.308	616.805	468.816	370.445	504.057	482.557	427.303	68.8356	76.8053	65.4416	77.3692	69.2805	56.3784	64.5435	15.3757	2021-04-23	0.920819	14	615.027	16.1799	449.442	8
Male	58	OS	Ranibizumab	2021-04-15	-0.41417	35	273.744	1.09171	295.139	279.166	236.806	257.279	402.77	323.279	187.188	252.233	339.981	344.601	53.6778	59.9152	44.4788	9.9178	99.6924	53.7359	161.862	113.671	2021-04-23	-0.336164	31	366.09	12.1578	337.717	8
Male	58	OD	Aflibercept	2021-04-23	0.920819	14	615.027	16.1799	449.442	606.129	550.759	678.141	585.858	431.422	371.621	506.919	479.31	426.215	71.1963	79.7542	70.7402	76.9614	69.2869	60.033	68.0578	15.3757	2021-05-30	1	13	488.947	15.3165	425.457	37
Male	58	OS	Aflibercept	2021-04-23	0.35099	31	366.09	12.1578	337.717	341.462	286.036	375.377	400.656	360.219	370.826	344.822	313.405	366.969	45.1395	54.444	31.5401	43.7948	47.0264	42.8569	47.9752	0	2021-05-30	1.02853	18	320.446	11.1396	372.302	37
Male	58	OD	Aflibercept	2021-05-30	1	13	488.947	15.3165	425.457	496.72	520.577	583.639	490.009	419.307	364.199	480.443	452.942	417.256	79.437	76.3698	77.5603	81.2262	78.7209	79.5409	82.8856	15.3757	2021-08-06	1	15	276.762	13.6162	376.751	68
Male	59	OD	Aflibercept	2022-02-03	1	14	514.619	14.4629	400.18	534.679	484.331	639.47	486.277	396.32	358.477	487.953	380.143	365.911	81.244	73.2883	84.2666	80.716	85.9767	80.0611	83.586	26.8031	2022-03-27	0.69897	12	137.69	12.5794	348.065	52
Male	59	OD	Conbercept	2022-04-10	0.60206	14	215.085	14.0644	388.84	223.702	372.209	376.961	338.921	335.622	351.07	377.483	377.171	359.405	105.495	49.5778	116.088	146.172	96.2248	108.902	98.8702	89.0038	2022-06-12	0.823909	14	254.335	12.4257	394.932	63
Female	69	OS	Ranibizumab	2021-03-24	2	14	543	10.1	279	543	564	381	167	404	484	251	58	287	22.8333	0.007572	26	-1	56	58	-1	-1	2021-04-25	1.39794	13	182	11.4	317	32
Male	60	OD	Ranibizumab	2018-03-21	1.09691	11	563	11.8	329	563	502	406	563	429	271	252	393	287	15.5	0.0109284	-1	-1	15	15	37	28	2018-04-04	0.920819	11	324	10.4	288	14
Female	63	OD	Ranibizumab	2020-04-19	0.39794	16	416	12.8	356	416	388	377	443	422	321	283	374	412	57.5	29.129	33	48	71	71	63	59	2020-05-10	0	17	244	11	305	21
Female	63	OS	Ranibizumab	2020-04-19	0.221849	18	265	10.4	288	265	319	312	318	314	324	250	273	289	77.5	28.4386	89	89	92	91	44	60	2020-05-10	0.09691	17	258	10.2	284	21
Female	64	OD	Ranibizumab	2021-05-30	0.823909	17	356	12.7	354	356	425	378	462	341	402	329	394	329	75	28.5445	83	54	45	43	98	127	2021-07-07	0.30103	17	174.185	10.9371	303.807	38
Female	64	OS	Ranibizumab	2021-05-30	0.69897	17	396	13.1	363	396	404	399	317	516	389	310	280	438	85.3333	30.4383	106	153	95	62	47	49	2021-07-07	0.221849	19	227.78	11.1823	310.62	38
Female	64	OD	Ranibizumab	2021-07-07	0.30103	17	174.185	10.9371	303.807	228.01	340.579	307.889	340.157	309.839	309.47	324.298	317.006	309.847	82.6723	84.4874	80.974	84.7664	80.2093	79.2132	85.3324	44.2161	2021-08-16	0.30103	19	160.818	10.4193	288.295	40
Female	64	OS	Ranibizumab	2021-07-07	0.221849	19	227.78	11.1823	310.62	267.236	352.524	329.965	309.572	352.122	339.978	281.858	272.518	360.942	81.2551	78.2947	78.974	84.854	83.8207	78.6939	81.9107	52.9252	2021-08-16	0.221849	18	214.425	10.8126	299.177	40
Female	83	OD	Conbercept	2020-11-25	0.30103	16	307.514	23.7558	293.282	325.373	370.13	341.539	342.461	361.054	348.499	301.214	294.096	329.716	74.0395	74.7089	73.6614	78.9377	74.237	66.2801	74.8009	36.9016	2021-01-06	0.30103	15	307.514	11.5361	320.447	42
Female	83	OS	Conbercept	2020-11-25	0.69897	19	462.738	24.2779	342.75	451.18	419.98	371.006	347.55	400.857	354.44	314.751	313.663	330.771	102.459	43.5063	60.7315	67.7636	88.0321	50.4975	193.549	-27.2053	2021-01-06	0.920819	14	305.579	25.3053	312.411	42
Female	84	OD	Conbercept	2021-01-06	0.30103	15	307.514	11.5361	320.447	310.994	362.446	327.02	333.445	350.795	343.742	305.418	307.528	337.588	79.5218	79.4481	77.9082	84.0284	80.9817	73.0472	80.099	30.7514	2021-01-27	0.39794	17	302.554	11.4975	319.375	21
Female	84	OS	Conbercept	2021-01-06	0.920819	14	305.579	25.3053	312.411	311.075	375.681	335.847	330.731	329.651	378.801	307.545	312.298	331.688	76.028	77.8219	75.2896	82.1875	70.262	68.309	80.628	45.5721	2021-01-27	0.823909	17	313.664	11.6753	324.315	21
Female	84	OD	Conbercept	2021-02-25	0.221849	15	302.554	11.4648	318.467	315.159	359.411	326.155	339.93	349.21	346.247	304.28	298.591	331.446	76.0461	77.0134	77.8885	81.5766	74.902	66.5139	76.8498	36.3064	2021-04-07	0.30103	19	293.477	11.6493	323.593	41
Female	84	OS	Conbercept	2021-02-25	0.920819	17	320.707	11.1794	310.538	322.52	349.971	319.852	333.197	330.747	322.086	291.363	305.459	321.472	75.0775	74.9763	72.9447	84.0225	72.9458	64.9772	78.1248	36.4955	2021-04-07	0.920819	14	302.554	10.9705	304.737	41
Female	84	OD	Conbercept	2021-04-07	0.30103	19	293.477	11.6493	323.593	316.066	359.907	332.918	340.397	351.685	360.89	307.939	299.879	330.077	76.3694	77.9013	78.7406	80.8853	73.9407	67.3874	78.018	36.3065	2021-05-17	0.30103	17	314.956	9.36635	391.184	40
Female	84	OS	Conbercept	2021-04-07	0.920819	14	302.554	10.9705	304.737	308.13	334.535	318.928	330.049	327.254	311.18	289.796	304.27	320.756	76.7657	76.3647	73.6818	88.8536	74.5695	66.8058	77.6717	39.3319	2021-05-17	0.920819	15	280.597	11.7883	292.541	40
Female	55	OD	Ranibizumab	2021-09-05	0.39794	17	157.36	11.8392	327.582	222.225	304.548	383.747	342.479	323.75	324.942	334.56	347.199	341.265	99.7288	107.1	98.9853	102.275	102.862	89.416	95.5605	36.6921	2021-09-22	0.920819	15	150.551	11.6133	321.332	17
Male	82	OD	Conbercept	2018-04-02	0.522879	13	419	11	306	419	406	448	339	356	291	310	278	304	50.3333	20.9749	77	71	63	32	26	33	2018-04-18	0.60206	13	332	10.8	300	16
Male	72	OD	Ranibizumab	2021-07-15	0.823909	15	299	11.1	308	299	301	328	337	340	300	289	335	316	71.5	32.1238	75	82	85	82	42	63	2021-07-27	0.823909	15	209.109	10.8966	301.503	12
Female	64	OD	Conbercept	2020-08-23	0.30103	14	240	10.3	285	240	351	326	292	318	324	294	248	281	87.3333	63.9497	94	85	81	72	67	125	2020-09-23	0.221849	14	323	11.2	311	31
Female	64	OS	Conbercept	2020-08-23	0.60206	16	354	12.2	340	354	341	451	329	461	293	408	267	416	82.3333	28.619	176	102	45	33	32	106	2020-09-23	0.522879	16	369	12.6	350	31
Female	64	OD	Conbercept	2020-09-23	0.221849	14	323	11.2	311	323	388	335	328	405	333	311	262	295	56.1667	22.4555	64	38	47	44	35	109	2020-10-23	0.221849	14	317	10.8	300	30
Female	64	OS	Conbercept	2020-09-23	0.522879	16	369	12.6	350	369	388	466	375	463	310	403	289	406	95.3333	47.5179	177	101	72	44	50	128	2020-10-23	0.522879	16	343	12.4	345	30
Female	64	OD	Conbercept	2020-10-23	0.30103	14	317	10.8	300	317	333	330	329	377	299	306	264	301	49.3333	25.5713	55	41	49	45	34	72	2020-12-29	0.60206	16	52	9.8	272	67
Female	64	OS	Conbercept	2020-10-23	0.60206	16	343	12.4	345	343	384	448	365	445	323	381	295	391	109.333	64.4372	185	123	80	64	81	123	2020-12-29	0.522879	17	322	11.3	314	67
Male	55	OD	Conbercept	2021-01-05	0.522879	19	556	18	499	556	537	620	483	602	528	534	404	523	77.3333	25.9384	88	83	130	57	31	75	2021-03-29	0.30103	20	256	13.3	370	83
Male	55	OS	Conbercept	2021-01-05	0.60206	19	366	15.7	435	366	461	444	445	457	489	419	385	542	99	36.4845	99	131	122	61	56	125	2021-03-29	0.60206	20	205	12.6	350	83
Male	54	OD	Conbercept	2019-04-24	1.22185	16	399	9.4	262	399	301	358	316	367	247	268	220	271	43	20.3798	35	46	67	41	29	40	2019-05-29	1.09691	15	398	9.3	259	35
Female	77	OD	Ranibizumab	2022-03-31	0.920819	16	206.384	9.67917	267.817	239.139	304.443	295.615	279.571	311.039	262.154	269.417	260.059	298.885	54.8836	59.823	58.8616	52.4457	56.6335	48.2935	52.733	0	2022-04-23	1.22185	17	223.806	9.12841	252.577	23
Female	77	OD	Ranibizumab	2022-04-23	1.22185	17	223.806	9.12841	252.577	235.258	295.716	281.275	256.674	267.964	253.876	244.748	240.773	278.334	40.7972	53.3066	60.1758	42.2527	32.1925	26.9021	30.9186	0	2022-05-19	1.22185	14	172.491	8.75655	242.288	26
Male	56	OS	Ranibizumab	2021-09-22	2	14	1138.03	24.793	686.007	1126.09	923.136	1122.5	582.317	1029.35	545.347	829.926	637.706	591.638	50.3789	53.5225	88.8251	61.3811	38.2693	24.1553	38.5392	0	2021-10-13	1.22185	15	433.496	15.6787	433.819	21
Female	59	OS	Ranibizumab	2021-06-16	1.22185	14	781.084	41.3251	510.186	721.029	639.631	578.688	639.894	672.043	612.642	462.011	525.553	692.633	58.1935	76.7671	44.6543	57.8024	50.3028	48.1088	66.7776	21.5259	2021-06-26	1.09691	14	235.992	16.2464	451.29	10
Female	59	OS	Ranibizumab	2021-07-15	1	17	214.813	14.9722	415.894	293.994	426.819	383.334	412.201	381.411	459.334	389.955	405.688	467.699	90.3522	79.4852	77.1632	107.532	92.663	87.3391	94.679	0	2021-08-18	1.09691	17	270.667	14.0527	388.83	34
Female	59	OS	Ranibizumab	2021-08-18	1.09691	17	270.667	14.0527	388.83	288.053	426.251	374.583	360.357	351.479	414.687	361.854	392.661	440.239	77.4213	69.9571	73.2484	75.7388	82.6409	78.8268	83.6463	0	2021-09-22	0.69897	19	174.004	13.5503	374.928	35
Female	59	OS	Ranibizumab	2021-09-22	0.69897	19	174.004	13.5503	374.928	250.27	383.329	341.481	370.002	361.338	406.017	350.195	370.877	418.348	84.5588	80.5837	82.3773	85.827	85.7571	81.0236	90.6767	21.183	2021-10-23	1.22185	21	163.412	13.3115	368.321	31
Female	59	OS	Ranibizumab	2021-12-22	1.22185	16	496.289	14.73	407.571	500.007	475.111	447.194	484.851	491.502	440.906	380.798	379.433	454.772	89.8704	85.9921	88.7924	92.4977	93.2229	82.4359	94.6111	33.2876	2022-01-27	1.22185	15	214.857	12.4156	343.532	36
Female	60	OS	Ranibizumab	2022-02-16	1.39794	18	254.197	13.3544	369.509	348.262	383.251	365.534	425.336	425.503	385.583	347.416	353.072	429.352	85.5456	77.9713	82.0931	88.3642	92.4305	83.1601	88.1406	33.2876	2022-04-13	1.69897	17	208.804	12.0047	332.161	56
Female	71	OD	Conbercept	2020-10-24	0.60206	23	418	12.9	360	418	492	422	355	365	440	354	293	350	72.5	153	50	39	28	27	138	21.2035	2020-11-02	0.522879	20	349	12.5	348	9
Female	71	OS	Conbercept	2020-10-24	0.69897	20	618	15.6	434	618	545	464	489	534	482	367	420	447	14.3333	15	22	27	24	-1	-1	0.0380013	2020-11-02	1	16	593	15.2	422	9
Female	57	OD	Conbercept	2021-12-02	1.39794	13	178.543	16.8755	466.935	251.005	529.799	419.008	508.826	488.71	503.096	449.661	510.787	579.154	103.544	112.415	105.784	104.824	95.2797	88.3163	111.998	18.1568	2022-01-12	1.39794	14	61.647	15.4784	428.279	41
Female	57	OS	Conbercept	2021-12-02	0.920819	14	329.85	16.7264	462.809	414.942	650.431	437.386	605.875	547.165	543.344	380.922	489.062	492.043	113.232	109.802	103.726	113.826	120.157	114.727	115.502	15.1307	2022-01-12	1	16	280.676	15.666	433.468	41
Male	72	OD	Conbercept	2020-08-03	0.69897	19	269.884	25.2598	311.849	337.843	363.77	393.575	366.412	387.679	318.303	349.413	310.151	410.456	80.9848	71.2826	70.4297	82.3628	107.349	75.5197	75.5654	6.1145	2020-08-30	0.60206	19	327	12.7	352	27
Male	72	OS	Conbercept	2020-08-03	0.69897	15	454	13	360	454	436	467	416	404	375	369	354	325	49.1667	17.7753	83	37	35	25	41	74	2020-08-30	0.39794	15	462	13.1	365	27
Male	72	OD	Conbercept	2020-08-30	0.60206	19	327	12.7	352	327	395	376	368	391	355	331	315	427	67.8333	25.8819	89	50	102	77	36	53	2020-10-13	0.69897	18	349	12.7	353	44
Male	72	OS	Conbercept	2020-08-30	0.39794	15	462	13.1	365	462	452	464	422	404	383	381	343	330	54	32.6804	67	38	45	57	51	66	2020-10-13	0.30103	20	436	13	362	44
Male	72	OD	Conbercept	2020-10-13	0.69897	18	349	12.7	353	349	415	378	374	392	356	327	317	421	64.1667	25.8654	94	44	91	68	37	51	2020-11-11	0.823909	15	315	12.1	337	29
Male	72	OS	Conbercept	2020-10-13	0.30103	20	436	13	362	436	423	467	407	401	371	397	334	330	59.3333	29.7899	74	38	45	57	55	87	2020-11-11	0.69897	19	424	13.1	363	29
Male	61	OS	Conbercept	2021-01-05	0.522879	15	396	14.2	395	396	395	478	539	497	329	409	420	445	113.833	47.485	135	157	63	75	99	154	2021-01-23	0.30103	13	401	13.8	384	18
Male	39	OD	Conbercept	2020-06-29	0.60206	14	278	14	389	278	349	407	391	453	380	405	379	467	132.5	101.571	122	124	176	140	106	127	2020-08-05	0.69897	15	307	14.1	392	37
Male	40	OD	Conbercept	2021-05-21	0.60206	16	549	16	445	549	479	580	473	645	412	465	377	555	82.8333	30.7071	112	105	107	78	38	57	2021-07-16	0.60206	15	541	15.7	436	56
Male	41	OD	Conbercept	2022-01-11	0.823909	16	343.468	13.6936	378.893	366.672	477.304	417.87	377.187	443.689	398.988	408.545	362.189	420.731	91.3377	88.0057	88.0624	97.4154	92.2166	87.9394	93.0472	39.34	2022-03-21	0.823909	16	517.472	14.9873	414.69	69
Male	41	OD	Conbercept	2022-03-21	0.823909	16	517.472	14.9873	414.69	545.062	555.747	505.521	462.265	585.295	408.003	423.736	374.404	474.99	92.6548	93.1912	88.7373	99.0755	94.125	89.0547	90.2047	51.8229	2022-07-05	0.823909	13	421.392	13.024	360.367	106
Male	64	OD	Conbercept	2022-06-27	1	13	519.979	12.2794	339.764	493.41	391.895	390.349	338.226	384.458	312.096	324.082	354.239	363.356	66.0015	75.7911	66.4923	56.1233	54.8426	68.0195	75.2374	16.0819	2022-07-11	0.920819	11	511.42	12.1703	336.745	14
Female	71	OD	Conbercept	2018-09-27	0.39794	16	405	11.6	321	405	401	503	325	329	336	351	262	290	50.6667	19.3872	78	109	27	30	29	31	2018-10-04	0.39794	16	273	10.1	281	7
Male	68	OD	Ranibizumab	2022-01-24	0.60206	14	314.72	12.3867	342.734	353.553	363.275	399.094	347.644	357.355	330.433	388.783	321.389	345.207	73.0041	77.6356	71.8398	77.4178	72.6966	64.3355	72.165	30.2614	2022-02-28	0.221849	14	288.997	12.0705	333.982	35
Male	68	OD	Ranibizumab	2022-02-28	0.221849	14	288.997	12.0705	333.982	326.332	356.95	388.85	342.029	348.741	319.891	375.727	316.93	338.302	73.692	80.1808	71.6489	76.2875	73.5414	65.2211	73.1222	33.2876	2022-05-19	0.09691	14	431.227	12.2808	339.801	80
Male	65	OD	Conbercept	2020-11-28	0.30103	15	285	11.6	323	285	340	359	332	350	306	331	316	342	93.8333	74.9571	98	99	96	84	86	100	2021-01-16	0.39794	16	285	11.6	323	49
Male	65	OD	Conbercept	2021-05-25	0.30103	19	251.12	12.1993	338.869	313.183	373.625	396.596	354.452	364.737	343.701	331.464	320.226	358.513	89.0435	95.5218	92.6576	92.0501	80.8305	75.3341	95.8863	45.383	2021-06-29	0.39794	14	245.068	12.1458	337.382	35
Male	65	OD	Conbercept	2021-06-29	0.39794	14	245.068	12.1458	337.382	310.937	375.017	363.526	347.313	366.82	340.725	322.621	316.717	357.515	89.1912	94.8518	92.6858	90.9696	82.0825	75.9957	96.6446	43.492	2021-08-21	0.522879	15	361.862	12.7014	322.666	53
Male	65	OD	Conbercept	2021-08-21	0.522879	15	395.522	35.3293	314.313	359.4	344.663	321.851	395.52	382.304	326.041	292.836	333.058	355.302	73.5529	49.1316	59.8112	65.0789	62.4237	65.4807	-10.7952	1.84089	2021-09-23	0.30103	11	254.197	11.9024	329.331	33
Male	65	OD	Conbercept	2021-09-23	0.30103	11	254.197	11.9024	329.331	309.61	360.114	361.555	340.337	356.756	329.184	316.282	308.529	355.563	85.7641	92.224	88.3115	88.227	76.6214	71.7107	95.2165	45.3923	2021-11-18	0.09691	15	266.301	11.4922	317.981	56
Male	65	OD	Conbercept	2021-11-18	0.09691	15	266.301	11.4922	317.981	318.014	359.455	366.038	341.998	352.026	322.201	311.057	302.214	332.187	85.0799	91.6668	86.8204	86.4069	76.0152	72.9361	94.577	45.3922	2022-01-05	0.221849	14	242.092	11.5173	318.678	48
Male	66	OD	Conbercept	2022-04-24	0.30103	12	262.67	11.4447	316.668	319.883	357.357	357.774	339.731	351.46	316.083	311.779	306.023	331.609	84.6978	91.4444	85.2409	85.7155	76.2466	73.3619	93.982	42.8849	2022-06-26	0.221849	12	160.665	11.4824	326.259	63
Male	66	OD	Conbercept	2022-06-26	0.221849	12	600.463	9.07878	313.589	679.912	284.011	321.796	340.874	309.778	214.055	294.867	299.397	427.685	66.141	78.3111	93.428	94.5081	-48.1457	-80.6968	157.135	82.3466	2022-08-23	0.154902	12	284.458	11.308	312.885	58
Female	49	OD	Ranibizumab	2022-06-25	0.30103	13	233.014	12.4637	344.864	282.589	401.337	350.512	342.382	346.82	466.599	308.666	292.568	355.663	87.9726	77.1832	93.4478	95.9397	87.2644	87.1264	87.7958	38.2051	2022-07-28	0.221849	15	172.491	12.0169	332.5	33
Female	63	OS	Ranibizumab	2022-04-18	0.221849	17	550.76	12.1622	336.52	534.141	383.94	379.511	430.352	488.928	289.811	245.935	315.256	384.537	66.5911	41.5829	67.2838	72.3429	68.069	69.3447	81.7559	12.1044	2022-05-24	0.221849	15	481.158	10.7498	297.439	36
Female	62	OD	Ranibizumab	2020-11-22	0.221849	15	286	11.6	322	286	352	349	377	358	304	300	329	344	87.1667	83.7908	87	91	87	87	83	88	2020-12-11	0.09691	15	287	11.5	319	19
Female	62	OD	Ranibizumab	2020-12-11	0.09691	15	287	11.5	319	287	346	348	366	352	300	302	321	341	85	81.6868	82	89	87	86	82	84	2021-01-12	0.09691	17	283	11.2	312	32
Female	62	OD	Ranibizumab	2021-01-12	0.09691	17	283	11.2	312	283	342	344	359	351	292	299	308	338	85.1667	82.6872	83	89	85	87	83	84	2021-02-07	0	17	270	10.7	296	26
Female	62	OD	Ranibizumab	2021-02-07	0	17	270	10.7	296	270	330	339	336	337	286	299	294	329	84.3333	79.0556	84	90	88	84	78	82	2021-02-28	0.09691	17	239.735	10.5304	432.635	21
Female	35	OD	Conbercept	2021-10-26	1.09691	14	378.319	21.2767	261.651	419.163	355.801	347.358	352.979	374.4	281.815	248.525	259.196	314.564	75.3489	70.2951	75.7381	81.0567	79.8482	74.9657	70.1823	39.9849	2021-11-18	1	14	208.805	9.90886	274.172	23
Female	35	OD	Conbercept	2021-12-13	1	16	201.996	9.86456	272.946	261.285	318.442	303.872	304.564	322.982	277.525	250.028	252.182	296.318	71.2915	67.0737	69.5921	77.6842	74.9617	70.1043	67.746	36.692	2022-01-11	0.39794	14	195.662	9.89563	273.806	29
Female	36	OD	Conbercept	2022-01-11	0.39794	14	195.662	9.89563	273.806	254.443	315.653	297.25	300.687	322.667	276.125	248.595	250.264	295.384	70.9675	67.9117	69.6441	75.6727	73.1519	70.559	68.5108	40.2045	2022-05-01	0.60206	13	205.778	20.281	249.405	110
Female	36	OD	Conbercept	2022-05-01	0.60206	13	205.778	20.281	249.405	253.211	317.488	295.26	302.825	327.128	270.203	240.614	242.292	292.311	70.297	66.6107	69.3157	77.539	72.6803	68.0415	66.9727	36.3137	2022-06-26	0.69897	11	195.187	9.61568	266.06	56
Female	48	OD	Conbercept	2020-04-01	0.522879	18	421	10.3	285	421	367	335	335	384	281	151	274	357	48	70	-1	102	50	31	36	5.31705	2020-04-27	0.39794	19	256	11.6	322	26
Female	48	OD	Conbercept	2020-07-21	0.522879	20	471	12.6	351	471	424	508	400	405	311	418	330	341	36.5	13.7642	44	60	43	22	20	30	2020-08-13	0.522879	17	371	11.8	329	23
Male	40	OD	Conbercept	2022-04-22	0.69897	13	287.484	15.0921	417.59	340.445	475.355	424.048	395.799	480.877	461.617	362.596	414.789	549.753	91.1407	81.5515	87.3107	96.792	99.4526	87.5334	92.6584	12.1046	2022-05-24	0.60206	18	275.917	12.4427	405.361	32
Male	40	OS	Conbercept	2022-04-22	0.60206	19	404.748	16.0351	443.682	461.194	491.054	569.218	445.928	418.075	480.969	454.495	413.63	404.269	100.531	101.182	106.141	106.965	97.0832	93.1826	98.2304	48.4185	2022-05-24	1	20	294.829	15.0126	412.085	32
Male	40	OD	Conbercept	2022-05-24	0.60206	18	266.114	13.5818	397.534	310.323	438.079	391.94	365.219	404.147	413.882	342.175	406.023	446.168	90.4703	16.8125	48.0952	87.0791	106.531	99.8301	58.3961	44.8108	2022-07-12	0.823909	17	12.6421	12.0255	367.664	49
Male	40	OS	Conbercept	2022-05-24	1	20	319.623	14.0802	449.173	340.244	424.543	425.665	404.637	408.743	441.723	413.018	399.449	387.04	90.3803	81.5657	112.693	136.802	96.4612	29.5603	98.4498	20.454	2022-07-12	0.221849	17	255.888	14.4979	404.558	49
Male	77	OD	Ranibizumab	2022-02-09	1.69897	14	332.877	10.8155	299.257	347.171	430.95	362.208	280.611	298.591	356.977	318.158	240.059	264.203	56.4316	32.0561	50.47	58.941	58.8335	67.3145	72.1255	6.0523	2022-02-19	1.09691	13	184.595	8.95047	247.654	10
Male	52	OD	Conbercept	2019-08-06	0.221849	16	380	14.3	398	380	387	419	485	447	352	448	432	393	98	57.548	81	108	73	89	143	94	2019-08-21	0.221849	14	488	15.2	421	15
Male	52	OS	Conbercept	2019-08-06	0.221849	14	392.108	-2.75011	454.726	318.281	438.617	444.578	552.147	507.837	497.871	681.508	325.52	410.879	76.5	25.1713	134	82	72	73	62	36	2019-08-21	0.09691	14	439	14.1	392	15
Male	55	OD	Conbercept	2022-06-08	2.3	12	362.969	18.9111	336.735	382.07	319.119	378.938	482.241	443.138	297.645	357.537	327.523	290.877	42.7543	79.1262	64.0774	19.8292	58.4193	66.0617	108.106	2.52914	2022-06-16	0.39794	12	157.36	11.5652	320.002	8
Male	55	OS	Conbercept	2022-06-08	0.69897	13	454.679	11.8586	328.121	446.154	324.48	401.662	436.256	375.93	255.147	341.969	349.41	324.342	72.7491	45.1618	42.8163	70.7819	92.4094	90.6157	92.0029	15.509	2022-06-16	0.823909	11	311.694	11.3117	312.988	8
Male	62	OD	Ranibizumab	2021-07-28	0.221849	14	365.941	11.1119	308.062	357.982	391.529	377.926	355.087	351.757	296.068	311.129	292.285	309.45	85.3761	81.0809	82.1758	83.5369	87.875	88.6558	88.9739	36.9016	2021-10-11	0.39794	15	469.054	11.5233	318.842	75
Male	83	OD	Ranibizumab	2022-08-05	1	10	175.517	10.8996	301.584	216.881	324.687	299.652	314.719	328.44	317.564	293.124	277.455	330.675	86.873	86.6641	86.8087	85.7145	84.7207	81.5186	94.7529	35.179	2022-09-23	1	11	180.056	10.8779	300.984	49
Female	52	OD	Conbercept	2020-09-30	0.39794	19	232	13.3	370	232	349	372	375	363	362	425	339	384	119.167	94.8599	120	146	126	100	103	120	2020-10-17	0.823909	19	297	13.3	369	17
Female	52	OS	Conbercept	2020-09-30	1.09691	19	343	15.2	421	343	519	368	437	445	497	419	359	475	85.3333	32.2209	106	102	146	64	44	50	2020-10-17	0.823909	18	214	14.2	395	17
Female	52	OD	Conbercept	2020-12-17	0.69897	19	258	13.8	384	258	403	408	370	380	382	460	345	418	81.5	39.8936	135	107	90	52	47	58	2021-01-20	0.69897	20	257	13.6	378	34
Female	52	OS	Conbercept	2020-12-17	0.69897	19	239	14.2	394	239	395	379	363	391	430	432	330	462	150.5	87.6169	204	159	182	112	89	157	2021-01-20	0.823909	21	245	13.6	379	34
Female	53	OD	Conbercept	2021-01-20	0.69897	20	257	13.6	378	257	366	388	391	384	373	469	340	403	96.5	125	124	71	64	86	109	29.562	2021-02-23	0.60206	19	249	13.6	377	34
Female	53	OS	Conbercept	2021-01-20	0.823909	21	245	13.6	379	245	391	396	358	389	421	418	327	440	143.5	200	157	155	110	90	149	90.1463	2021-02-23	0.920819	20	356	15.6	434	34
Female	54	OS	Conbercept	2022-03-24	0.69897	18	597.708	16.4835	456.088	582.106	601.54	503.915	408.572	616.388	580.102	454.127	291.568	504.347	85.0033	87.1072	97.7965	91.611	85.8952	71.3363	76.0278	21.4424	2022-04-28	0.69897	16	502.132	15.0212	576.027	35
Female	54	OS	Conbercept	2022-04-28	0.69897	16	428.144	18.7217	393.855	439.385	510.076	172.869	462.432	342.463	379.816	270.348	358.333	343.883	80.0203	158.787	96.2195	107.195	-40.3455	92.3981	58.7631	12.7153	2022-05-29	0.823909	18	490.237	15.5546	430.387	31
Female	54	OD	Conbercept	2022-05-29	0.823909	18	193.674	14.4429	399.625	237.65	415.592	389.323	371.096	404.034	512.032	386.355	373.315	488.229	87.2086	81.4729	88.9331	93.1621	92.1775	82.1176	84.7042	31.018	2022-07-05	0.522879	15	184.595	14.0097	387.64	37
Female	54	OD	Conbercept	2022-07-05	0.522879	15	184.595	14.0097	387.64	223.265	371.682	369.084	348.809	387.554	440.64	373.342	376.68	484.541	84.4154	79.4021	86.4869	90.2283	89.2612	78.5221	81.8305	27.2352	2022-08-08	0.522879	14	172.491	13.179	364.654	34
Male	65	OS	Ranibizumab	2022-02-09	1	14	149.795	10.6751	295.373	200.634	328.307	264.98	286.522	308.304	334.247	282.491	253.476	315.846	65.9007	48.8438	54.9496	73.3157	72.7882	73.0232	71.809	9.0784	2022-03-02	1	14	251.171	10.5753	292.611	21
